# Supplementary material for: Spanish Version of the Everyday Discrimination Scale (EDS-E): Factorial Structure and Scale Invariance in Spanish Adolescents
Source: J Clin Med. 2025 Apr 22;14(9):2887. doi: 10.3390/jcm14092887 (PMC12072784; doi:10.3390/jcm14092887)
Supplement: Supplementary file 1 [file jcm-14-02887-s001.zip]

Archive with 1 entries (1 files):
- jcm-3566613-supplementary.pdf
